# Supplementary material for: Design and Investigation of New Water-Soluble Forms of α-Tocopherol with Antioxidant and Antiglycation Activity Using Amphiphilic Copolymers of N-Vinylpyrrolidone
Source: Pharmaceutics. 2023 Apr 30;15(5):1388. doi: 10.3390/pharmaceutics15051388 (PMC10223339; doi:10.3390/pharmaceutics15051388)
Supplement: Supplementary file 1 [file pharmaceutics-15-01388-s001.zip]

Archive with 1 entries (1 files):
- pharmaceutics-2332847-supplementary.pdf
